# Supplementary material for: Microbiome and resistome characterization of patients colonized with carbapenem-resistant Enterobacterales by long-read metagenomic next-generation sequencing of rectal swabs
Source: JAC Antimicrob Resist. 2025 Aug 28;7(4):dlaf152. doi: 10.1093/jacamr/dlaf152 (PMC12392892; doi:10.1093/jacamr/dlaf152)
Supplement: dlaf152_Supplementary_Data [file dlaf152_supplementary_data.xlsx]

## Sheet: Sheet1
Name	No Ext	Patient	Swab	Total Reads	Host Mapped Reads	Bacteria mapped reads	AMR mapped reads	Reads mapped to virus/fungi/protists	fungi_hits	protists_hits	viruses_hits	vf_hits	Proportion Human	Proportion Bacteria	Proportion AMR	Proportion virus/fungi/protist	Proportion Human (normalized)	Proportion Bacteria (normalized)	Proportion AMR (normalized)	Proportion virus/fungi/protist (normalized)	N50
Epimeta_P01_3676_BC01.fastq	Epimeta_P01_3676_BC01	P01	3676	535295	280	302552	3659	3000	2055	863	82	8974	0.000523929	0.565206	0.00683548	0.00560439	0.000904711	0.977579	0.0118226	0.00969334	1562316676
Epimeta_P02_4144_BC03.fastq	Epimeta_P02_4144_BC03	P02	4144	1082270	257380	69022	8458	31928	5955	25573	400	39109	0.237815	0.0637752	0.00781506	0.029501	0.701713	0.18818	0.0230596	0.0870476	1279101724
Epimeta_P02_4161_BC09.fastq	Epimeta_P02_4161_BC09	P02	4161	449555	1188	98291	4982	115451	111883	2070	1498	16213	0.00264362	0.218641	0.0110821	0.256812	0.00540216	0.446956	0.0226545	0.524987	699288930
Epimeta_P02_4563_BC07.fastq	Epimeta_P02_4563_BC07	P02	4563	3053651	255	129083	38794	5086	3752	1314	20	62620	8.33599e-05	0.0422717	0.0127041	0.00166555	0.00147213	0.745205	0.223961	0.0293618	560587518
Epimeta_P02_4670_BC08.fastq	Epimeta_P02_4670_BC08	P02	4670	559739	1807	156711	10839	9070	6843	2199	28	14490	0.00322801	0.279972	0.0193644	0.016204	0.0101274	0.878292	0.0607475	0.0508331	799071872
Epimeta_P02_4833_BC04.fastq	Epimeta_P02_4833_BC04	P02	4833	1335104	7156	530148	36785	38482	28426	9921	135	53015	0.0053602	0.397084	0.0275522	0.0288232	0.0116819	0.865447	0.0600502	0.0628205	3351584433
Epimeta_P02_5066_BC02.fastq	Epimeta_P02_5066_BC02	P02	5066	1118897	111355	234610	17198	16545	11661	4471	413	22511	0.0995221	0.20968	0.0153705	0.0147869	0.293265	0.61787	0.0452927	0.043573	2596591836
Epimeta_P02_5178_BC05.fastq	Epimeta_P02_5178_BC05	P02	5178	1264709	28534	399717	28901	29686	21903	7604	179	40184	0.0225621	0.316055	0.0228519	0.0234726	0.0586109	0.821047	0.0593647	0.0609772	2652511745
Epimeta_P02_5244_BC03.fastq	Epimeta_P02_5244_BC03	P02	5244	603108	217	452246	5029	36219	34192	1734	293	3789	0.000359055	0.749859	0.00833847	0.0600539	0.000439528	0.916014	0.0101861	0.0733607	1541608179
Epimeta_P02_5449_BC01.fastq	Epimeta_P02_5449_BC01	P02	5449	2021684	246833	92571	9278	6304	4402	1591	311	14266	0.122093	0.0457891	0.00458924	0.00311819	0.695332	0.260774	0.0261362	0.0177584	978242183
Epimeta_P02_5508_BC02.fastq	Epimeta_P02_5508_BC02	P02	5508	762508	19229	111784	12469	6302	4804	1470	28	19463	0.0252176	0.1466	0.0163526	0.00826483	0.128378	0.746301	0.0832465	0.0420739	467025410
Epimeta_P02_6174_BC01.fastq	Epimeta_P02_6174_BC01	P02	6174	285254	144	64496	4245	2424	1809	592	23	9776	0.000503661	0.2261	0.0148815	0.00849769	0.00201938	0.904458	0.0595297	0.0339929	398691201
Epimeta_P02_6208_BC05.fastq	Epimeta_P02_6208_BC05	P02	6208	747999	565	561279	7558	14290	10499	3743	48	7097	0.000755572	0.750374	0.0101043	0.0191043	0.000967976	0.961601	0.0129486	0.0244821	1604306946
Epimeta_P03_5101_BC08.fastq	Epimeta_P03_5101_BC08	P03	5101	1686910	169037	244309	3300	13483	11636	1498	349	5147	0.100205	0.144826	0.00195624	0.00799272	0.392991	0.56799	0.00767212	0.0313464	1175933704
Epimeta_P04_4309_BC09.fastq	Epimeta_P04_4309_BC09	P04	4309	478948	370	191556	1807	4666	3738	768	160	3739	0.000772369	0.399952	0.00377285	0.00974218	0.00186493	0.965509	0.00910791	0.0235183	485847337
Epimeta_P05_3677_BC10.fastq	Epimeta_P05_3677_BC10	P05	3677	1085981	7674	253843	4441	6898	5623	1079	196	5449	0.00706664	0.233745	0.00408939	0.00635186	0.0281247	0.930319	0.016276	0.0252807	699951825
Epimeta_P06_3584_BC11.fastq	Epimeta_P06_3584_BC11	P06	3584	251718	158	108298	1042	1087	726	339	22	1650	0.000625894	0.430235	0.00413955	0.00431832	0.00142877	0.979319	0.00942262	0.00982954	211993758
Epimeta_P07_3064_BC12.fastq	Epimeta_P07_3064_BC12	P07	3064	577005	1306	186424	1127	3030	2517	381	132	1382	0.00226412	0.323089	0.00195319	0.00525125	0.00680609	0.97153	0.00587325	0.0157905	260124277
Epimeta_P08_5117_BC01.fastq	Epimeta_P08_5117_BC01	P08	5117	566030	1436	160639	9686	15008	5826	8944	238	10137	0.00253725	0.283799	0.0171122	0.0265145	0.00768864	0.860095	0.0518609	0.0803559	1089285870
Epimeta_P09_3257_BC02.fastq	Epimeta_P09_3257_BC02	P09	3257	688919	8176	374538	5291	10738	7002	3357	379	5787	0.0118676	0.54366	0.00768015	0.0155867	0.0205044	0.939297	0.0132692	0.0269296	1373152445
Epimeta_P10_2228_BC03.fastq	Epimeta_P10_2228_BC03	P10	2228	649331	495	243973	6193	7456	5931	1165	360	5646	0.000762696	0.37573	0.00953751	0.0114826	0.00191773	0.945203	0.023993	0.0288861	778915663
Epimeta_P11_2189_BC04.fastq	Epimeta_P11_2189_BC04	P11	2189	1505559	64215	364789	7729	5453	3739	1450	264	16154	0.0426522	0.242295	0.00513364	0.00362191	0.145222	0.824967	0.0174791	0.0123319	1159985897
Epimeta_P12_2019_BC05.fastq	Epimeta_P12_2019_BC05	P12	2019	858084	536	361251	5626	5501	4211	1204	86	4906	0.000624819	0.420997	0.00655647	0.00641079	0.00143733	0.968725	0.0150866	0.0147514	1223378805
Epimeta_P13_2024_BC10.fastq	Epimeta_P13_2024_BC10	P13	2024	1174517	882	330631	12203	7393	4870	1096	1427	12225	0.000751119	0.281504	0.0103898	0.0062945	0.00251204	0.941676	0.0347556	0.0210561	581742964
Epimeta_P14_2184_BC09.fastq	Epimeta_P14_2184_BC09	P14	2184	318561	632	96656	2318	4668	3237	1319	112	3774	0.00198294	0.303414	0.00727647	0.0146534	0.00606095	0.926942	0.0222299	0.0447667	498765840
Epimeta_P14_2227_BC06.fastq	Epimeta_P14_2227_BC06	P14	2227	741989	483	455511	6494	21549	18351	2700	498	7857	0.000650914	0.613905	0.00875215	0.0290422	0.000997858	0.941066	0.0134163	0.0445193	1083011569
Epimeta_P15_4910_BC06.fastq	Epimeta_P15_4910_BC06	P15	4910	1619213	1901	243952	17234	11445	9338	1892	215	15105	0.00117421	0.150661	0.0106434	0.00706825	0.00692451	0.88861	0.0627759	0.0416891	700537170
Epimeta_P16_5555_BC01.fastq	Epimeta_P16_5555_BC01	P16	5555	441051	325	36227	4256	4096	3338	728	30	7658	0.000735816	0.0821379	0.00964968	0.00928691	0.00723766	0.806766	0.09478	0.0912168	295662632
Epimeta_P17_1447_BC03.fastq	Epimeta_P17_1447_BC03	P17	1447	424664	249	38708	1653	3357	2602	696	59	3626	0.000586202	0.0911497	0.00389249	0.00790507	0.00566334	0.880388	0.0375964	0.0763527	287222059
Epimeta_P18_5688_BC04.fastq	Epimeta_P18_5688_BC04	P18	5688	2352616	258305	62235	5732	6786	4945	1394	447	10419	0.109795	0.0264535	0.00243644	0.00288445	0.775556	0.186859	0.0172102	0.0203748	1073666412
Epimeta_P19_6780_BC05.fastq	Epimeta_P19_6780_BC05	P19	6780	516120	172	183151	3599	4786	3141	1460	185	3167	0.000332477	0.354861	0.00697318	0.00927304	0.000897198	0.955364	0.0187733	0.0249651	882463474
Epimeta_P20_5127_BC06.fastq	Epimeta_P20_5127_BC06	P20	5127	1868252	49431	217777	20513	23447	16942	3588	2917	24044	0.0264585	0.116567	0.0109798	0.0125502	0.158856	0.69987	0.0659226	0.0753516	1208573265
Epimeta_P21_6081_BC08.fastq	Epimeta_P21_6081_BC08	P21	6081	835578	695	272432	12405	9336	7543	1578	215	13356	0.000832239	0.32604	0.014846	0.0111731	0.00235699	0.923912	0.0420697	0.0316616	1009762987
Epimeta_P22_4550_BC01.fastq	Epimeta_P22_4550_BC01	P22	4550	803580	113820	26544	113	57265	55151	1171	943	82	0.141641	0.0330322	0.000140621	0.0712624	0.575599	0.134236	0.000571452	0.289595	316459943
Epimeta_P22_6487_BC05.fastq	Epimeta_P22_6487_BC05	P22	6487	1094214	48853	138112	13023	8575	5950	2403	222	21404	0.0446467	0.12622	0.0119017	0.00783668	0.234236	0.662208	0.0624416	0.0411147	978889986
Epimeta_P22_6734_BC09.fastq	Epimeta_P22_6734_BC09	P22	6734	710013	14736	130360	11242	14976	12671	1904	401	23761	0.0207544	0.183602	0.0158335	0.0210926	0.0860175	0.760942	0.0656222	0.0874184	933659015
Epimeta_P22_6817_BC10.fastq	Epimeta_P22_6817_BC10	P22	6817	1011592	2286	176736	16850	18515	17579	486	450	42928	0.00226011	0.174711	0.0166569	0.0183028	0.010663	0.824378	0.0785962	0.0863625	891325483
Epimeta_P22_6880_BC05.fastq	Epimeta_P22_6880_BC05	P22	6880	530817	4457	87843	951	143137	138045	3132	1960	2435	0.0083974	0.165486	0.00179158	0.269654	0.0188546	0.371605	0.00402305	0.605517	476375694
Epimeta_P23_5591_BC02.fastq	Epimeta_P23_5591_BC02	P23	5591	612065	234	160557	15110	15053	12318	2564	171	15130	0.000382243	0.26232	0.0246869	0.0245938	0.00122543	0.840815	0.079129	0.0788305	961275367
Epimeta_P24_6469_BC04.fastq	Epimeta_P24_6469_BC04	P24	6469	356537	286	107330	1640	3172	2585	509	78	2767	0.000802187	0.301035	0.0045998	0.00889669	0.00254385	0.954655	0.0145871	0.0282136	405802096
Epimeta_P25_6809_BC05.fastq	Epimeta_P25_6809_BC05	P25	6809	1285347	186920	27292	2045	1405	782	352	271	2210	0.145423	0.0212332	0.00159101	0.00109309	0.858763	0.125387	0.0093953	0.00645496	454157484
EPIMETA_P26_PTP_6218_pass.fastq	EPIMETA_P26_PTP_6218_pass	P26	6218	146256	199	82348	1212	5410	4908	493	9	1411	0.00136095	0.56304	0.00828684	0.0369899	0.00223172	0.923505	0.0135922	0.0606713	165364142
EPIMETA_P27_PTP_6207_pass.fastq	EPIMETA_P27_PTP_6207_pass	P27	6207	186265	1	97444	1133	6103	5788	299	16	1821	4.74807e-06	0.523147	0.00608273	0.0327651	9.55283e-06	0.930866	0.0108234	0.0583009	181022083
EPIMETA_P28_PTP_4604_pass.fastq.gz	EPIMETA_P28_PTP_4604_pass	P28	4604	46097	133	7826	468	37609	36109	832	668	393	0.00288806	0.169772	0.0101525	0.815867	0.00288904	0.169997	0.010166	0.816948	104172625
Epimeta_P29_2351_BC11.fastq	Epimeta_P29_2351_BC11	P29	2351	314344	229	82987	5869	6881	5253	1513	115	3714	0.000728783	0.264001	0.0186706	0.02189	0.00238626	0.864754	0.0611571	0.0717025	504489356
Epimeta_P30_2399_BC12.fastq	Epimeta_P30_2399_BC12	P30	2399	481069	3187	134217	3387	15533	14564	645	324	8365	0.00662537	0.278997	0.00704057	0.0322885	0.0203871	0.858582	0.0216665	0.0993641	618625711
Epimeta_P31_3020_BC01.fastq	Epimeta_P31_3020_BC01	P31	3020	706618	31377	101709	16312	13814	10966	1062	1786	15483	0.044405	0.143938	0.0230846	0.0195495	0.192247	0.623171	0.0999436	0.0846384	675978405
Epimeta_P32_5092_BC03.fastq	Epimeta_P32_5092_BC03	P32	5092	3176964	398042	76546	5654	2462	1162	949	351	12733	0.12529	0.0240941	0.00177969	0.000774954	0.824609	0.158578	0.0117132	0.00510043	586368954
Epimeta_P33_5326_BC01.fastq	Epimeta_P33_5326_BC01	P33	5326	1130982	342	369102	4144	4811	3211	970	630	6205	0.000302508	0.326355	0.00366407	0.00425383	0.000903808	0.975431	0.0109514	0.0127141	1017897090
Epimeta_P34_5487_BC02.fastq	Epimeta_P34_5487_BC02	P34	5487	908934	5252	267630	3898	3902	2826	909	167	7113	0.00577771	0.294444	0.00428854	0.00429294	0.0187116	0.953499	0.0138876	0.0139019	920657751
Epimeta_P35_2392_BC07.fastq	Epimeta_P35_2392_BC07	P35	2392	1302992	132101	360718	11013	11401	6221	1814	3366	15263	0.101383	0.276838	0.00845209	0.00874986	0.256391	0.700107	0.0213748	0.0221279	1255725347
Epimeta_P36_2434_BC08.fastq	Epimeta_P36_2434_BC08	P36	2434	1365820	208350	220795	7870	10314	7624	1864	826	8646	0.152545	0.161657	0.00576211	0.00755151	0.465765	0.493585	0.0175933	0.0230569	1089751114
Epimeta_P37_2816_BC09.fastq	Epimeta_P37_2816_BC09	P37	2816	941994	334	450694	4224	4385	2922	610	853	2135	0.00035489	0.478447	0.0044841	0.00465502	0.00072666	0.980543	0.00918986	0.00954014	1007840935
Epimeta_P38_3716_BC10.fastq	Epimeta_P38_3716_BC10	P38	3716	1477614	352	648704	8642	7497	5786	1546	165	8815	0.000238432	0.439021	0.00584862	0.00507372	0.000529168	0.975209	0.0129917	0.0112704	1037095857
Epimeta_P39_4183_BC01.fastq	Epimeta_P39_4183_BC01	P39	4183	2151042	645319	28018	139	14882	13343	955	584	419	0.300003	0.0130253	6.46198e-05	0.00691851	0.937476	0.0407027	0.00020193	0.0216196	632794311
Epimeta_P40_5617_BC03.fastq	Epimeta_P40_5617_BC03	P40	5617	328043	2397	78225	7448	13837	11617	1983	237	4610	0.00730566	0.23846	0.0227043	0.0421804	0.0235214	0.767612	0.0730862	0.135781	434894593
Epimeta_P41_5766_BC04.fastq	Epimeta_P41_5766_BC04	P41	5766	1487460	210348	122076	1166	1828	1205	419	204	2839	0.141414	0.0820701	0.000783887	0.00122894	0.627122	0.363952	0.00347626	0.00544992	584740068
Epimeta_P42_2033_BC06.fastq	Epimeta_P42_2033_BC06	P42	2033	1458379	123	581589	12541	10073	8354	1514	205	21396	8.44096e-05	0.398791	0.00859927	0.00690698	0.000203533	0.962376	0.020752	0.0166682	833449639
Epimeta_P43_3622_BC07.fastq	Epimeta_P43_3622_BC07	P43	3622	2095282	171	317951	7363	11204	7596	3259	349	35590	8.15531e-05	0.151746	0.00351409	0.00534725	0.000507887	0.944346	0.0218688	0.033277	885907609
Epimeta_P44_5430_BC02.fastq	Epimeta_P44_5430_BC02	P44	5430	418706	268	135373	3401	3608	2785	791	32	3970	0.00063955	0.323313	0.00812264	0.00861702	0.00187872	0.948987	0.0238416	0.0252927	318370951
EPIMETA_P45_PTP_6883_pass.fastq	EPIMETA_P45_PTP_6883_pass	P45	6883	439500	16569	71380	5349	152990	151828	916	246	9345	0.0376997	0.162412	0.0121706	0.3481	0.0672749	0.289823	0.0217185	0.621183	396530601
Epimeta_P46_1786_BC11.fastq	Epimeta_P46_1786_BC11	P46	1786	847575	44024	136228	3833	2242	1701	402	139	7620	0.051941	0.160727	0.00452231	0.00264519	0.236273	0.731123	0.0205714	0.0120326	482299994
Epimeta_P47_3453_BC03.fastq	Epimeta_P47_3453_BC03	P47	3453	394342	70	109126	3125	2500	1964	483	53	4181	0.00017657	0.276729	0.00792459	0.00633967	0.000609645	0.950401	0.0272163	0.021773	352535830
Epimeta_P47_4172_BC10.fastq	Epimeta_P47_4172_BC10	P47	4172	616904	19891	37040	128	234982	225882	5177	3923	259	0.0322431	0.0600418	0.000207488	0.380905	0.0681103	0.126832	0.000438295	0.80462	758758660
Epimeta_P47_4390_BC04.fastq	Epimeta_P47_4390_BC04	P47	4390	180860	339	88072	2211	2932	2738	173	21	4013	0.00187406	0.486962	0.0122249	0.0162114	0.00362358	0.941403	0.0236334	0.0313402	133618523
Epimeta_P47_4512_BC02.fastq	Epimeta_P47_4512_BC02	P47	4512	361285	57	94324	4703	7815	6660	1051	104	10443	0.000157838	0.261079	0.0130174	0.0216311	0.000533214	0.882366	0.0439948	0.0731064	374384637
Epimeta_P47_4603_BC08.fastq	Epimeta_P47_4603_BC08	P47	4603	180913	295	23479	1554	1894	1696	182	16	3790	0.00162791	0.129781	0.00858976	0.0104691	0.0108368	0.862501	0.0570862	0.0695761	59752926
Epimeta_P47_4715_BC06.fastq	Epimeta_P47_4715_BC06	P47	4715	714695	118	152337	12182	15462	12834	2426	202	26998	0.0001651	0.21315	0.017045	0.0216344	0.000655195	0.845851	0.0676406	0.0858528	580311297
Epimeta_P47_4804_BC06.fastq	Epimeta_P47_4804_BC06	P47	4804	124625	390	14212	1205	2726	2454	248	24	3241	0.00312628	0.114038	0.00966901	0.0218736	0.0210435	0.766848	0.0650192	0.147089	99435693
Epimeta_P47_4912_BC07.fastq	Epimeta_P47_4912_BC07	P47	4912	223990	74208	7304	511	540	333	94	113	938	0.3313	0.0326086	0.00228135	0.00241082	0.898805	0.0884658	0.00618921	0.00654046	186544862
Epimeta_P47_5010_BC12.fastq	Epimeta_P47_5010_BC12	P47	5010	707620	37	68817	19880	5567	4811	721	35	42913	5.17278e-05	0.0972513	0.0280942	0.00786722	0.000392361	0.729759	0.210814	0.0590344	390081657
Epimeta_P48_4642_BC10.fastq	Epimeta_P48_4642_BC10	P48	4642	1444	7	373	9	22	16	6	0	15	0.00454158	0.25831	0.00623269	0.0152355	0.0170316	0.907543	0.0218978	0.053528	1081838
Epimeta_P48_4668_BC11.fastq	Epimeta_P48_4668_BC11	P48	4668	1694	244	241	3	5	4	1	0	2	0.14413	0.142267	0.00177096	0.00295159	0.494929	0.488844	0.00608519	0.010142	570156
Epimeta_P49_3865_BC10.fastq	Epimeta_P49_3865_BC10	P49	3865	262721	2222	86455	1907	1608	1378	182	48	5065	0.00845733	0.329075	0.00725865	0.00612056	0.0241019	0.937771	0.0206851	0.0174419	353687266
Epimeta_P49_4623_BC04.fastq	Epimeta_P49_4623_BC04	P49	4623	323094	106745	18809	277	910	342	147	421	1011	0.330382	0.0582153	0.000857336	0.00281652	0.842229	0.148405	0.00218556	0.00718	236216431
Epimeta_P50_4961_BC08.fastq	Epimeta_P50_4961_BC08	P50	4961	1103739	17223	374213	4561	11532	7878	3269	385	4746	0.0156044	0.339041	0.00413232	0.0104481	0.042262	0.918249	0.0111918	0.0282974	592746172
Epimeta_P50_5337_BC08.fastq	Epimeta_P50_5337_BC08	P50	5337	7045	1796	69	5	11	6	2	3	8	0.254866	0.00979418	0.000709723	0.00156139	0.954811	0.0366826	0.00265816	0.00584795	2236527
Epimeta_P51_2510_BC04.fastq	Epimeta_P51_2510_BC04	P51	2510	558456	146	236910	8270	6240	5536	662	42	23891	0.000261888	0.424223	0.0148087	0.0111737	0.000580365	0.941741	0.0328741	0.0248046	1124077081
Epimeta_P52_3988_BC01.fastq	Epimeta_P52_3988_BC01	P52	3988	502294	77	360520	7898	11140	7245	3852	43	10693	0.00015303	0.717747	0.0157239	0.0221782	0.000202826	0.949649	0.0208042	0.029344	1177749269
EPIMETA_P53_NEG_0043_pass.fastq	EPIMETA_P53_NEG_0043_pass	P53	43	374029	811	212904	4949	130279	128950	1192	137	3060	0.00216842	0.569218	0.0132316	0.348313	0.00232416	0.61014	0.0141828	0.373353	555330119
Epimeta_P54_4034_BC05.fastq	Epimeta_P54_4034_BC05	P54	4034	253906	9101	58653	841	753	602	124	27	3812	0.0358446	0.231003	0.00331225	0.00296566	0.131237	0.845778	0.0121272	0.0108583	187447940
Epimeta_P55_980_BC03.fastq	Epimeta_P55_980_BC03	P55	980	533463	197579	573	1	501	235	133	133	3	0.37037	0.00107411	1.87454e-06	0.000939147	0.994589	0.00288441	5.03388e-06	0.00252197	197898867
EPIMETA_P56_NEG_2084_pass.fastq	EPIMETA_P56_NEG_2084_pass	P56	2084	265774	36039	50444	139	282	179	69	34	504	0.135602	0.1898	0.000523001	0.00106105	0.414699	0.580457	0.00159947	0.00324496	116929631
EPIMETA_P57_NEG_4289_pass.fastq	EPIMETA_P57_NEG_4289_pass	P57	4289	1096179	2144	505682	3908	2110	1591	307	212	4654	0.00195624	0.461313	0.00356511	0.00192487	0.00417247	0.984116	0.00760542	0.0041063	416011257
EPIMETA_P58_NEG_6670_pass.fastq	EPIMETA_P58_NEG_6670_pass	P58	6670	1533416	169	123200	21218	7131	5333	1691	107	15777	0.0001102	0.0803435	0.0138371	0.0046504	0.00111391	0.812033	0.139852	0.0470017	438253621
EPIMETA_P59_NEG_6598_pass.fastq	EPIMETA_P59_NEG_6598_pass	P59	6598	1025334	1375	413583	2206	13288	12373	833	82	6302	0.00134131	0.403364	0.00215149	0.0129597	0.00319432	0.960811	0.00512485	0.0308699	447815915
EPIMETA_ P60_NEG_29777_pass.fastq	EPIMETA_P60_NEG_29777_pass	P60	29777	224292	1007	50226	7127	5528	4428	1035	65	5113	0.00448967	0.223931	0.0317755	0.0246464	0.015762	0.786157	0.111555	0.0865264	237904856
EPIMETA_P61_NEG_6478_pass.fastq	EPIMETA_P61_NEG_6478_pass	P61	6478	757996	4	202032	14130	13315	10630	2486	199	7742	5.69317e-06	0.266534	0.0186413	0.0175661	1.74306e-05	0.880387	0.0615737	0.0580222	854802026
EPIMETA_P62_NEG_6001_pass.fastq	EPIMETA_P62_NEG_6001_pass	P62	6001	617875	4948	145373	5081	9003	6377	2568	58	5406	0.00800771	0.235279	0.00822335	0.0145709	0.0300964	0.884237	0.0309054	0.0547611	727414339
EPIMETA_P63_NEG_4782_pass.fastq	EPIMETA_P63_NEG_4782_pass	P63	4782	379477	3	335790	3718	6771	5006	1712	53	1835	8.89626e-06	0.884876	0.0097977	0.017843	8.66346e-06	0.969701	0.0107369	0.0195534	804440393
EPIMETA_P64_NEG_3508_pass.fastq	EPIMETA_P64_NEG_3508_pass	P64	3508	550743	43	257120	5140	5539	4570	706	263	13904	7.72338e-05	0.46686	0.00933285	0.0100573	0.000160542	0.959969	0.0191904	0.0206801	847454176
EPIMETA_P65_NEG_1858_pass.fastq	EPIMETA_P65_NEG_1858_pass	P65	1858	803989	13942	296812	1491	1188	759	266	163	1321	0.0173404	0.369174	0.0018545	0.00147763	0.0444816	0.946971	0.004757	0.00379028	886551445
EPIMETA_P66_NEG_1867_pass.fastq	EPIMETA_P66_NEG_1867_pass	P66	1867	486582	14	128719	12931	18089	11073	3184	3832	2764	2.8964e-05	0.264537	0.0265752	0.0371756	8.76353e-05	0.805738	0.0809437	0.113231	666329636
EPIMETA_P67_NEG_3573_pass.fastq	EPIMETA_P67_NEG_3573_pass	P67	3573	257947	5	98596	5884	4357	3320	640	397	10894	2.00718e-05	0.382234	0.0228109	0.0168911	4.59381e-05	0.905864	0.05406	0.0400305	466874043
EPIMETA_P68_NEG_1135_pass.fastq	EPIMETA_P68_NEG_1135_pass	P68	1135	1984182	432	185335	10417	12389	9440	2811	138	10448	0.000217813	0.0934063	0.00525002	0.00624388	0.00207122	0.888586	0.0499441	0.0593989	842511786
EPIMETA_P69_NEG_3471_pass.fastq	EPIMETA_P69_NEG_3471_pass	P69	3471	362257	3	125198	9969	11395	9037	2089	269	10323	8.41045e-06	0.345605	0.0275191	0.0314556	2.04687e-05	0.854215	0.0680176	0.0777471	735638257
EPIMETA_P70_NEG_6845_pass.fastq	EPIMETA_P70_NEG_6845_pass	P70	6845	391867	37533	61759	480	341	196	96	49	960	0.0957794	0.157602	0.00122491	0.000870193	0.374906	0.616893	0.00479458	0.00340615	142923426
EPIMETA_P71_NEG_6112_pass.fastq	EPIMETA_P71_NEG_6112_pass	P71	6112	270663	55264	12179	273	561	368	118	75	287	0.20418	0.0449969	0.00100863	0.00207269	0.809409	0.178376	0.00399842	0.00821653	124549619
EPIMETA_P72_NEG_2122_pass.fastq	EPIMETA_P72_NEG_2122_pass	P72	2122	106913	154	50643	992	1186	879	251	56	1080	0.00143673	0.473684	0.00927857	0.0110931	0.00290703	0.955979	0.0187258	0.0223879	171957967
EPIMETA_P73_NEG_1119_pass.fastq	EPIMETA_P73_NEG_1119_pass	P73	1119	137133	405	84837	730	1208	865	313	30	633	0.0029531	0.618648	0.0053233	0.00880897	0.00464556	0.973125	0.00837348	0.0138564	179087169
EPIMETA_P74_NEG_4128_pass.fastq	EPIMETA_P74_NEG_4128_pass	P74	4128	116531	138	48847	922	1425	900	512	13	1576	0.00118292	0.419176	0.00791206	0.0122285	0.00268838	0.95159	0.0179615	0.0277605	184595324
EPIMETA_P75_PTP_4576_pass.fastq	EPIMETA_P75_PTP_4576_pass	P75	4576	213681	9	92394	2456	1738	1380	316	42	4785	4.39687e-05	0.432392	0.0114938	0.00813362	9.31706e-05	0.956489	0.0254252	0.0179923	199315709
EPIMETA_P76_PTP_4720_pass.fastq	EPIMETA_P76_PTP_4720_pass	P76	4720	179940	273	78920	549	431	349	70	12	1053	0.00151808	0.438591	0.00305102	0.00239524	0.00340514	0.984371	0.00684769	0.00537587	101456065
EPIMETA_P77_PTP_344_pass.fastq	EPIMETA_P77_PTP_344_pass	P77	344	151362	51018	2158	120	301	144	91	66	154	0.337057	0.0142572	0.000792801	0.00198861	0.951882	0.0402634	0.00223893	0.00561599	76290071
EPIMETA_P78_PTP_279_pass.fastq.gz	EPIMETA_P78_PTP_279_pass	P78	279	18228	77	3560	250	289	207	74	8	289	0.00420873	0.195304	0.0137152	0.0158547	0.0184387	0.85249	0.0598659	0.069205	15963168
EPIMETA_P79_PTP_3194_pass.fastq	EPIMETA_P79_PTP_3194_pass	P79	3194	158741	114	79181	1194	966	680	228	58	4710	0.000720791	0.498806	0.00752169	0.00608538	0.00139955	0.972083	0.0146584	0.0118593	178653764
EPIMETA_P80_PTP_3280_pass.fastq	EPIMETA_P80_PTP_3280_pass	P80	3280	132844	53307	886	49	269	115	103	51	113	0.401279	0.00666948	0.000368854	0.00202493	0.977913	0.0162536	0.000898901	0.00493478	73857039
EPIMETA_P81_PTP_4634_pass.fastq	EPIMETA_P81_PTP_4634_pass	P81	4634	49700	21	26532	545	924	698	205	21	298	0.000429817	0.533843	0.0109658	0.0185915	0.000749411	0.946827	0.019449	0.0329741	76360298
EPIMETA_P82_PTP_3366_pass.fastq	EPIMETA_P82_PTP_3366_pass	P82	3366	125556	93	51148	2492	3993	3475	335	183	2021	0.000744311	0.407372	0.0198477	0.0318025	0.00161106	0.886048	0.0431695	0.0691716	139824196
EPIMETA_P83_PTP_2445_pass.fastq.gz	EPIMETA_P83_PTP_2445_pass	P83	2445	63029	26	30023	1122	2155	1600	427	128	1394	0.000416404	0.476336	0.0178013	0.0341906	0.000780172	0.900888	0.0336674	0.0646642	109140427
EPIMETA_P84_PTP_3600_pass.fastq.gz	EPIMETA_P84_PTP_3600_pass	P84	3600	44638	655	16815	1527	2787	2203	514	70	1290	0.0146837	0.376697	0.0342085	0.0624356	0.0300679	0.771897	0.0700973	0.127938	87572480
EPIMETA_P85_PTP_2928_pass.fastq.gz	EPIMETA_P85_PTP_2928_pass	P85	2928	3545	20	1051	50	123	99	16	8	58	0.00577346	0.296474	0.0141044	0.0346968	0.0160772	0.844855	0.0401929	0.0988746	3924691
